# Supplementary material for: Effects of group music sessions on cognitive and psychological functions in healthy older adults
Source: Front Aging. 2025 Feb 10;6:1513359. doi: 10.3389/fragi.2025.1513359 (PMC11847865; doi:10.3389/fragi.2025.1513359)
Supplement: Supplementary file 1 [file DataSheet1.zip]

Archive with 5 entries (4 files):
- Supplementary Material Presentation_r2/
- Supplementary Material Presentation_r2/Table1.xlsx
- Supplementary Material Presentation_r2/Table2.xlsx
- Supplementary Material Presentation_r2/Table3_v2.xlsx
- Supplementary Material Presentation_r2/Table4_v2.xlsx
