# Supplementary material for: Effects of group music sessions on cognitive and psychological functions in healthy older adults
Source: Front Aging. 2025 Feb 10;6:1513359. doi: 10.3389/fragi.2025.1513359 (PMC11847865; doi:10.3389/fragi.2025.1513359)
Supplement: Supplementary file 1 [file DataSheet1.zip › Supplementary Material Presentation_r2/Table1.xlsx]

## Sheet: Sheet1
	Month	Activity
	1st month	･Determination of musical instruments: - Keyboard / Drums / Bass guitar ･Basic Lecture: - How to hold the instruments - How to read sheet music ･Starting with playing a single note: - Individual practice / Group session (nursery rhymes: “Frog Song,” Twinkle Twinkle Little Star,” etc.)
	2nd month	･Learning Instruments: - Keyboard: Chords, Sharps(#) and Flats(♭) - Drums: Multiple drum types (bass drum /snare drum / Hi-hat) - Bass guitar: How to move the fingers of the left hand ･Group music session: - Short passages of Japanese pop music / nursery rhymes
	3rd and 4th month	･Group music session: - Short passages of Japanese pop music / nursery rhymes - Practice of the final presentation from the beginning to the end of the song. ･Final presentation - “Let it Be”, “Sukiyaki”, etc.
