# Supplementary material for: Effects of group music sessions on cognitive and psychological functions in healthy older adults
Source: Front Aging. 2025 Feb 10;6:1513359. doi: 10.3389/fragi.2025.1513359 (PMC11847865; doi:10.3389/fragi.2025.1513359)
Supplement: Supplementary file 1 [file DataSheet1.zip › Supplementary Material Presentation_r2/Table2.xlsx]

## Sheet: Sheet1 (6)
	Experimental Group		Control Group		t /χ2
	Mean	SD	Mean	SD
Age	69	3.05505	69.6	2.41293	0.615493
Education	14.3077	1.60128	13.8	2.20101	0.528209
Men/Women	7/6		5/5		0.855
