# Supplementary material for: Effects of group music sessions on cognitive and psychological functions in healthy older adults
Source: Front Aging. 2025 Feb 10;6:1513359. doi: 10.3389/fragi.2025.1513359 (PMC11847865; doi:10.3389/fragi.2025.1513359)
Supplement: Supplementary file 1 [file DataSheet1.zip › Supplementary Material Presentation_r2/Table3_v2.xlsx]

## Sheet: Sheet1 (7)
	Table 3: Cognitive function results
		Experimental group				Control group				Group × Time
		Pre-test		Post-test		Pre-test		Post-test
		Mean	SD	Mean	SD	Mean	SD	Mean	SD	p-value
	MMSE (points)	28.5385	1.45002	29.6923	0.480384	28.9	1.28668	28.5	1.2693	0.0465956
	WMS-R (points)
	WMS-LM Ⅰ	20.2308	4.4376	23.8462	4.54324	19.8	8.0111	20.1	5.17365	0.123676
	WMS-LM Ⅱ	14.6923	5.1216	19.6154	4.21384	14.6	7.38166	15.7	7.11883	0.0380034
	DS (points)
	DS-F	9.53846	2.40192	10.0769	1.5525	10.1	2.18327	9.7	2.75076	0.246739
	DS-B	5.76923	1.58923	6	1.68325	5.8	1.31656	5.9	2.13177	0.861646
	TMT (s)
	TMT-A	45.5838	9.17338	37.9862	7.36953	41.158	7.61681	38.518	11.2982	0.257883
	TMT-B	82.0985	27.4487	75.5192	30.1502	67.89	16.1237	75.042	33.2359	0.33205
	ΔTMT	36.6054	30.0559	37.5331	30.8115	26.732	20.5583	36.524	23.1069	0.496796
	Stroop Task
	Reverse Stroop Interference (%)	14.1043	7.96652	16.8904	9.30291	8.88832	5.88879	11.4874	4.66683	0.953103
	Stroop Interference (%)	16.7525	19.1723	18.0692	13.4132	12.507	7.46816	19.6018	9.49627	0.517209
	VFT (points)
	VFT Letter	27.5385	8.90333	33.6154	8.27182	29.3	11.2847	31.4	9.40685	0.193402
	VFT Category	39.4615	9.64033	40.8462	7.12795	44.4	9.40685	43.2	6.66333	0.324413
	All scores were presented as points. Data were shown as mean ± SD.
	WMS-R : Wechsler Memory Scale Revised
	WMS-LM Ⅰ : Wechsler Memory Scale Logical MemoryⅠ
	WMS-LM Ⅱ : Wechsler Memory Scale Logical Memory Ⅱ
	DS : Digit Span Forward
	DS-F : Digit Span Forward
	DS-B : Digit Span Backward
	TMT : Trail Making Test
	TMT-A : Trail Making Test part A
	TMT-B : Trail Making Test part B
	ΔTMT : Trail Making Test part B - Trail Making Test part A
	VFT : Verbal Fluency Task
