# Supplementary material for: Effects of group music sessions on cognitive and psychological functions in healthy older adults
Source: Front Aging. 2025 Feb 10;6:1513359. doi: 10.3389/fragi.2025.1513359 (PMC11847865; doi:10.3389/fragi.2025.1513359)
Supplement: Supplementary file 1 [file DataSheet1.zip › Supplementary Material Presentation_r2/Table4_v2.xlsx]

## Sheet: Sheet1 (7)
	Table 4: Psychological function results
		Experimental group				Control group				Group × Time
		Pre-test		Post-test		Pre-test		Post-test
		Mean	SD	Mean	SD	Mean	SD	Mean	SD	p-value
	POMS 2 (points)
	AH	6.92308	6.38307	6.53846	5.96679	5.3	5.33437	7.2	8.4037	0.427918
	CB	13.8462	5.01408	13.4615	5.78238	12.8	4.91709	12.4	4.19524	0.993304
	DD	8.61538	7.46702	7.15385	7.39196	7.6	7.13676	7.8	5.75036	0.534316
	FI	4.76923	4.71087	4.53846	3.20456	7.3	3.9172	5.6	3.97772	0.399485
	TA	11.7692	5.96034	11.2308	5.80451	14.4	6.88315	13	6.37704	0.739764
	VA	14.3077	6.65062	17.7692	6.40513	15.3	4.49815	13	4.16333	0.0486581
	F	12	3.48807	13.2308	3.60911	10	3.4641	10.8	2.89828	0.81206
	TMD	31.6154	29.4237	25.1538	28.8526	32.1	19.3187	33	28.2253	0.464124
	GDS (points)	4.07692	3.70723	3.15385	3.50823	3.3	2.98329	4.5	4.14327	0.0839345
	GSES (points)	52.0769	11.708	53	13.9583	54.1	8.37257	55.2	7.7431	0.94815
	IRI (points)
	PD	12.9231	3.81797	14	4.41588	14	3.26599	14	2.16025	0.478953
	EC	18.6154	3.40437	18.7692	2.9764	18.4	2.41293	19.2	2.89828	0.478771
	PT	15.5385	3.04454	16	2.04124	14.9	3.98469	15.4	3.89301	0.976508
	FS	13.2308	5.1341	14.8462	5.08013	12.5	5.83571	13.6	4.55095	0.627468
	SWLS (points)	23.6154	5.56085	22.7692	5.05229	22	3.26599	19.8	4.63801	0.334843
	All scores were presented as points. Data were shown as mean ± SD.
	POMS 2: The Profile of Mood States 2nd Edition
	AH: Anger-Hostility
	CB: Confusion-Bewilderment
	DD: Depression-Dejection
	FI: Fatigue-Inertia
	TA: Tension-Anxiety
	VA: Vigor-Activity
	F: Friendilness
	TMD: Total Mood Disturbance
	GDS: Geriatric Depression Scale
	GSES: Generalized Self-Efficacy Scale
	IRI: Interpersonal Reactivity Index
	PD: Personal Distress
	EC: Empathic Concern
	PT: Perspective Taking
	FS: Fantasy Scale
	SWLS: Satisfaction With Life Scale
